# Supplementary material for: Does Cranial Base Angle Make a Difference in the Effectiveness of Functional Orthopedic Treatment? A Retrospective Cohort Study
Source: J Clin Med. 2024 Dec 27;14(1):96. doi: 10.3390/jcm14010096 (PMC11721644; doi:10.3390/jcm14010096)
Supplement: Supplementary file 1 [file jcm-14-00096-s001.zip]

Archive with 1 entries (1 files):
- jcm-3363447-supplementary.pdf
